# Supplementary material for: High-Fat Diet Alters the Intestinal Microbiota in Streptozotocin-Induced Type 2 Diabetic Mice
Source: Microorganisms. 2019 Jun 16;7(6):176. doi: 10.3390/microorganisms7060176 (PMC6617241; doi:10.3390/microorganisms7060176)
Supplement: Supplementary file 1 [file microorganisms-07-00176-s001.zip]

Archive with 10 entries (9 files):
- supplementary/
- supplementary/Table S1.xlsx
- supplementary/Table S2.xlsx
- supplementary/Table S3.xlsx
- supplementary/Table S4.xlsx
- supplementary/Table S5.xlsx
- supplementary/Table S6.xlsx
- supplementary/Table S7.xlsx
- supplementary/Table S8.xlsx
- supplementary/Table S9.xlsx
