# Supplementary material for: High-Fat Diet Alters the Intestinal Microbiota in Streptozotocin-Induced Type 2 Diabetic Mice
Source: Microorganisms. 2019 Jun 16;7(6):176. doi: 10.3390/microorganisms7060176 (PMC6617241; doi:10.3390/microorganisms7060176)
Supplement: Supplementary file 1 [file microorganisms-07-00176-s001.zip › supplementary/Table S1.xlsx]

## Sheet: Sheet1
Table S1. The body weight and fasting blood glucose (FBG) in mice, and FBG concentration exceeding 8.5. mmol/L were considered diabetic.
ID	Weight_week1(g)	Weight_week2(g)	FBG_week1(mmol/L)	FBG_week2(mmol/L)	Diet	FBG_week6(mmol/L)
1	24.47	28.68	7.2	10.1	Chow	9.6
2	25.03	29.81	5.7	9	Chow	8.82
3	24.48	27.92	5.4	8.4	NA	NA
4	25.89	31.46	5.7	10.6	Chow	10.176
5	25.13	29.6	6.4	10.1	HFD	10.201
6	24.92	28.38	5.8	10.2	Chow	10.4
7	24.16	28.72	5.7	9.8	HFD	11.074
8	25.69	30.27	5.6	10.3	HFD	11.227
9	25.1	29.81	6.2	9.9	HFD	11.682
10	24.89	29.4	6.3	10	Chow	9.5
11	24.84	28.81	6.1	9.7	Chow	9.603
12	24.85	27.72	6.5	9.8	HFD	10.7
13	26.11	31.27	6.6	9.5	Chow	8.9
14	24.89	29.4	6.1	9.9	HFD	9.999
15	25.12	29.82	7	10.4	HFD	11.648
16	25.69	30.27	6	10	HFD	11.1
17	25.77	30.31	6	10.9	Chow	10.5
18	24.39	28.81	7.2	9.6	HFD	10.848
19	25.9	30.45	6.7	8.2	NA	NA
20	25.79	30.3	5.5	8.9	HFD	9.9
21	24.47	30.45	5.7	9.3	Chow	9.3
22	26.11	32.28	6	10.4	Chow	9.672
23	24.94	29.1	5.8	9.7	Chow	9.9
24	26.35	29.45	5.7	10.6	Chow	9.858
25	25.9	32.31	6	10.9	Chow	9.701
26	25.26	29.82	6.2	10.3	HFD	10.6
27	24.39	28.52	6.3	10	HFD	10.9
28	25.9	30.45	5.3	10.2	HFD	11.016
29	25.26	29.82	6.5	10.7	Chow	10.807
30	25.69	29.1	6.6	11	Chow	10.56
31	25.03	29.6	6.9	9	HFD	9.63
32	25.99	31.46	7	9.5	Chow	9.1
33	26.15	32.31	7.3	9.8	HFD	10.878
34	24.85	29.81	6.4	9.1	HFD	10.647
35	24.93	29.1	6.3	9.4	HFD	9.87
36	24.28	29.6	5.8	9.2	Chow	9.292
37	25.99	31.16	6.4	10.6	Chow	10.388
38	24.9	29.45	6.4	10.9	HFD	11.445
39	25.26	30.27	6	10.3	Chow	10.403
40	24.42	28.02	5.6	8.2	NA	NA
41	24.89	30.31	6.5	8.6	Chow	8.686
42	26.11	32.27	6.6	9	Chow	9.1
43	24.94	29.3	6.5	9.5	HFD	10.64
44	24.28	27.92	6.6	8.8	HFD	9.7
45	24.18	27.92	6.6	9.8	Chow	9.6
46	24.39	28.22	6.3	10.4	HFD	11.856
47	24.84	29.45	6.4	10.4	HFD	11.232
48	25.12	29.81	6.2	8.3	NA	NA
49	25.45	28.08	6.4	9.4	Chow	9
50	24.22	27.72	6.2	9.5	HFD	10.165
