# Supplementary material for: High-Fat Diet Alters the Intestinal Microbiota in Streptozotocin-Induced Type 2 Diabetic Mice
Source: Microorganisms. 2019 Jun 16;7(6):176. doi: 10.3390/microorganisms7060176 (PMC6617241; doi:10.3390/microorganisms7060176)
Supplement: Supplementary file 1 [file microorganisms-07-00176-s001.zip › supplementary/Table S2.xlsx]

## Sheet: Table S1
Table S1. The alpha-diversity indices of the feceal samples in mice (Chow, n=23; HFD, n=23).
ID	Chao1	ace	shannon	Group
1	520.418	526.868	3.92107	Chow
2	482.022	474.419	3.80517	Chow
3	414.477	417.645	3.61027	Chow
4	472.111	484.755	3.95028	Chow
5	527.65	500.669	3.95243	Chow
6	512.714	502.957	3.83027	Chow
7	485.404	497.421	3.84373	Chow
8	431.484	399.615	3.4815	Chow
9	493.189	507.752	3.97906	Chow
10	601.059	717.915	3.9127	Chow
11	419.794	400.446	3.66263	Chow
12	570.333	567.629	3.67191	Chow
13	456.125	453.194	3.84442	Chow
14	524.375	511.172	3.79428	Chow
15	530	542.289	3.91971	Chow
16	531.358	546.594	3.60211	Chow
17	460.894	542.54	3.53693	Chow
18	558.322	652.57	4.03219	Chow
19	701.304	803.605	4.14241	Chow
20	457.115	558.005	3.90947	Chow
21	494.386	563.48	4.14788	Chow
22	459.549	540.48	3.97255	Chow
23	480.857	490.795	4.34823	Chow
24	620	655.725	3.89452	HFD
25	591.04	610.658	3.85834	HFD
26	652.059	646.22	4.01394	HFD
27	677.471	805.185	3.90093	HFD
28	619.609	629.204	3.92372	HFD
29	708.382	798.187	3.99249	HFD
30	580.231	705.29	3.81388	HFD
31	621.815	734.227	3.84301	HFD
32	634.742	736.595	3.74465	HFD
33	594.312	604.919	3.81076	HFD
34	606.909	693.659	3.75848	HFD
35	710.942	866.965	3.77005	HFD
36	643.453	789.475	3.99966	HFD
37	590.625	584.313	3.90299	HFD
38	588.061	604.173	3.83806	HFD
39	576.786	596.908	4.01073	HFD
40	601.953	609.65	3.91241	HFD
41	660.789	635.225	3.96585	HFD
42	540.064	539.47	3.90712	HFD
43	675.703	829.378	4.06163	HFD
44	553.268	642.24	3.92936	HFD
45	672.354	825.432	4.01431	HFD
46	682.947	705.969	3.95975	HFD
