# Supplementary material for: High-Fat Diet Alters the Intestinal Microbiota in Streptozotocin-Induced Type 2 Diabetic Mice
Source: Microorganisms. 2019 Jun 16;7(6):176. doi: 10.3390/microorganisms7060176 (PMC6617241; doi:10.3390/microorganisms7060176)
Supplement: Supplementary file 1 [file microorganisms-07-00176-s001.zip › supplementary/Table S3.xlsx]

## Sheet: Table S2
Table S2. PERMANOVA showed there were was a significant difference in the abundance of OTUs between Chow group and HFD group.
	Df	SumsOfSqs	MeanSqs	F.Model	R2	Pr(>F)
Group	1	4.4499	4.4499	47.365	0.51842	0.0001	***
Residuals	44	4.1337	0.0939		0.48158
Total	45	8.5837			1
---
Signif. codes: 0 ‘***’ 0.001 ‘**’ 0.01 ‘*’ 0.05 ‘.’ 0.1 ‘ ’ 1
