# Supplementary material for: High-Fat Diet Alters the Intestinal Microbiota in Streptozotocin-Induced Type 2 Diabetic Mice
Source: Microorganisms. 2019 Jun 16;7(6):176. doi: 10.3390/microorganisms7060176 (PMC6617241; doi:10.3390/microorganisms7060176)
Supplement: Supplementary file 1 [file microorganisms-07-00176-s001.zip › supplementary/Table S4.xlsx]

## Sheet: Table S4
Table S4. Phyla that are differed in abundance between Chow group and HFD group.
ID	HFD-Mean	Chow-Mean	HFD-Sd	Chow-Sd	enriched	p-value	q-value
Actinobacteria	0.152978	0.0434817	0.169212	0.0679543	HFD	0.000222532	0.000445063
Deferribacteres	2.23336	0.116145	2.76785	0.308806	HFD	2.87229e-08	7.65944e-08
Firmicutes	70.0504	37.9172	7.34722	14.2275	HFD	7.28736e-12	2.91495e-11
Bacteroidetes	24.4882	57.1041	8.84762	14.7645	Chow	7.28736e-12	2.91495e-11
Tenericutes	1.4627	2.72103	1.08294	2.36374	Chow	0.0448447	0.0597929
