# Supplementary material for: High-Fat Diet Alters the Intestinal Microbiota in Streptozotocin-Induced Type 2 Diabetic Mice
Source: Microorganisms. 2019 Jun 16;7(6):176. doi: 10.3390/microorganisms7060176 (PMC6617241; doi:10.3390/microorganisms7060176)
Supplement: Supplementary file 1 [file microorganisms-07-00176-s001.zip › supplementary/Table S5.xlsx]

## Sheet: Table S5
Table S5. Families that are significantly differed in abundance between Chow group and HFD group (FDR<0.05).
ID	HFD-Mean	Chow-Mean	HFD-Sd	Chow-Sd	enriched	p-value	q-value
S24-7	13.6298	48.1697	5.97147	14.0905	Chow	2.42912e-13	4.12951e-12
Prevotellaceae	0.0158868	1.66258	0.0175425	0.831275	Chow	6.25084e-09	2.65661e-08
Rikenellaceae	2.53169	3.25805	2.38629	1.35185	Chow	0.00698924	0.0108016
Turicibacteraceae	0.00024448	0.371922	0.00117248	0.546846	Chow	7.98877e-10	3.88026e-09
Anaeroplasmataceae	0.0235716	0.238915	0.113046	0.578274	Chow	3.34862e-06	8.13236e-06
Alcaligenaceae	0.0289702	0.122982	0.0659503	0.124521	Chow	7.96139e-06	1.80458e-05
Desulfovibrionaceae	0.0331338	0.117883	0.040504	0.165603	Chow	0.00102166	0.00182823
Halomonadaceae	0.00024448	0.00261555	0.00117248	0.00462004	Chow	0.0182148	0.0269263
Moraxellaceae	0.00351281	0	0.00586004	0	HFD	0.00234246	0.00398218
Leuconostocaceae	0.0127039	0	0.0117415	0	HFD	8.2578e-08	2.55241e-07
Christensenellaceae	0.049271	0.0143743	0.0264563	0.010672	HFD	1.18466e-06	3.09835e-06
Coriobacteriaceae	0.143294	0.031819	0.163575	0.0467485	HFD	7.53502e-05	0.0001507
Streptococcaceae	0.260806	0.000217196	0.181596	0.00104163	HFD	7.98877e-10	3.88026e-09
Peptostreptococcaceae	0.260911	0	0.333483	0	HFD	5.65756e-10	3.84714e-09
Dehalobacteriaceae	0.419255	0.150538	0.188277	0.0694903	HFD	2.36482e-08	8.93377e-08
Peptococcaceae	0.603141	0.0429872	0.438069	0.0330758	HFD	4.34771e-07	1.23185e-06
Porphyromonadaceae	1.28432	0.531532	0.900006	0.34051	HFD	1.35581e-05	2.88109e-05
Lactobacillaceae	1.96054	0.872813	2.2492	1.0341	HFD	0.000476405	0.000899877
Deferribacteraceae	2.22833	0.116145	2.76492	0.308806	HFD	2.87229e-08	9.76579e-08
Bacteroidaceae	4.66623	2.49441	2.9058	1.51971	HFD	0.00309872	0.00501697
Mogibacteriaceae	4.24434	0.0780211	2.45968	0.0471506	HFD	2.42912e-13	4.12951e-12
Erysipelotrichaceae	5.24999	0.383846	2.89861	0.550467	HFD	1.0931e-11	9.29139e-11
Ruminococcaceae	25.3314	8.59417	4.23844	4.48633	HFD	1.70038e-12	1.9271e-11
