# Supplementary material for: High-Fat Diet Alters the Intestinal Microbiota in Streptozotocin-Induced Type 2 Diabetic Mice
Source: Microorganisms. 2019 Jun 16;7(6):176. doi: 10.3390/microorganisms7060176 (PMC6617241; doi:10.3390/microorganisms7060176)
Supplement: Supplementary file 1 [file microorganisms-07-00176-s001.zip › supplementary/Table S6.xlsx]

## Sheet: Table S6
Table S6. Genera that are significantly differed in abundance between Chow group and HFD group (FDR<0.05).
ID	HFD-Mean	Chow-Mean	HFD-Sd	Chow-Sd	enriched	p-value	q-value
Prevotella	0.00192159	1.63863	0.00503848	0.821706	Chow	1.79703e-09	1.43762e-08
Coprococcus	0.561464	1.70346	0.216736	0.76537	Chow	2.07455e-07	6.63857e-07
Turicibacter	0.00024448	0.371922	0.00117248	0.546846	Chow	7.98877e-10	7.66922e-09
Rikenella	0.000960956	0.240185	0.00356867	0.222093	Chow	3.34862e-06	8.03669e-06
Anaeroplasma	0.0235716	0.238915	0.113046	0.578274	Chow	3.34862e-06	8.03669e-06
Lachnospira	0	0.16545	0	0.165388	Chow	8.2578e-08	2.83124e-07
Sutterella	0.0289702	0.122982	0.0659503	0.124521	Chow	7.96139e-06	1.73703e-05
Desulfovibrio	0.0308479	0.11668	0.0385467	0.165604	Chow	0.000539669	0.000959411
AF12	0.0850027	0.158588	0.0799356	0.086129	Chow	0.000394727	0.000789453
Parabacteroides	0.157785	0.210917	0.178774	0.109867	Chow	0.00564103	0.00902565
Eubacterium	0.000216267	0.0207468	0.00103718	0.0396354	Chow	0.00771394	0.0119442
Adlercreutzia	0.0150402	0.0115896	0.0117803	0.0179178	HFD	0.0168974	0.024578
Acinetobacter	0.00351281	0	0.00586004	0	HFD	0.00234246	0.00401564
Christensenella	0.00541541	0	0.00865631	0	HFD	0.000491028	0.000906513
Leuconostoc	0.0127039	0	0.0117415	0	HFD	8.2578e-08	2.83124e-07
Helicobacter	0.0251	0.00995634	0.0338135	0.018053	HFD	0.0131053	0.0196579
Butyrivibrio	0.0721729	0.0226204	0.0422679	0.0270138	HFD	2.95741e-05	6.172e-05
Lactococcus	0.114082	0	0.0929863	0	HFD	5.65756e-10	7.66922e-09
Butyricimonas	0.141906	0.00658585	0.175582	0.0117453	HFD	1.39196e-08	6.6814e-08
Streptococcus	0.146723	0.000217196	0.0938591	0.00104163	HFD	7.98877e-10	7.66922e-09
L7A_E11	0.20536	0.0345411	0.0799101	0.0290148	HFD	9.60868e-09	5.76521e-08
Dehalobacterium	0.419255	0.150538	0.188277	0.0694903	HFD	2.36482e-08	1.03192e-07
Tannerella	1.10385	0.30251	0.773632	0.288665	HFD	3.86496e-06	8.83419e-06
Lactobacillus	1.96054	0.872813	2.2492	1.0341	HFD	0.000476405	0.000906513
Coprobacillus	1.31378	0.0535587	0.881002	0.100839	HFD	1.10514e-08	5.89408e-08
Anaerovorax	1.55998	0.0605087	0.708803	0.0449636	HFD	2.42912e-13	1.16598e-11
Dorea	2.10124	0.0379129	2.20063	0.0663174	HFD	6.02261e-07	1.7005e-06
Mucispirillum	2.22833	0.116145	2.76492	0.308806	HFD	2.87229e-08	1.14892e-07
Bacteroides	4.66623	2.49441	2.9058	1.51971	HFD	0.00309872	0.00512891
Ruminococcus	4.1543	1.95543	1.27305	1.07103	HFD	2.89006e-07	8.67018e-07
Blautia	3.75147	1.4491	1.68124	1.18459	HFD	6.40963e-07	1.70923e-06
Allobaculum	3.72473	0.264615	2.36462	0.449038	HFD	3.57421e-09	2.45089e-08
Oscillospira	20.8076	6.36675	4.01458	3.47517	HFD	9.71648e-13	2.33196e-11
