# Supplementary material for: High-Fat Diet Alters the Intestinal Microbiota in Streptozotocin-Induced Type 2 Diabetic Mice
Source: Microorganisms. 2019 Jun 16;7(6):176. doi: 10.3390/microorganisms7060176 (PMC6617241; doi:10.3390/microorganisms7060176)
Supplement: Supplementary file 1 [file microorganisms-07-00176-s001.zip › supplementary/Table S7.xlsx]

## Sheet: Table S7
Table S7. Species that are significantly differed in abundance between Chow group and HFD group (FDR<0.05).
ID	HFD-Mean	Chow-Mean	HFD-Sd	Chow-Sd	enriched	p-value	q-value
Desulfovibrio C21 c20	0.000506917	0.102244	0.00243109	0.151978	Chow	1.81521e-07	7.26083e-07
Parabacteroides distasonis	0.14778	0.18723	0.170579	0.112592	Chow	0.0286603	0.0479756
Eubacterium dolichum	0.000216267	0.0207468	0.00103718	0.0396354	Chow	0.00771394	0.0154279
Pseudomonas viridiflava	0.00194427	0.00618346	0.00306496	0.00731198	Chow	0.029128	0.0479756
Lactobacillus manihotivorans	0.00347748	0.000227993	0.00466307	0.00109342	HFD	0.00185305	0.00458194
Ruminococcus bromii	0.00552456	0.00106057	0.00656194	0.0029107	HFD	0.00196369	0.00458194
Leuconostoc mesenteroides	0.0127039	0	0.0117415	0	HFD	8.2578e-08	3.85364e-07
Helicobacter hepaticus	0.0251	0.00995634	0.0338135	0.018053	HFD	0.0131053	0.0244632
Lactobacillus delbrueckii	0.041472	0	0.0281903	0	HFD	5.65756e-10	5.28039e-09
Clostridium perfringens	0.0593312	0.00575406	0.0902901	0.011017	HFD	0.00148642	0.00416197
Lactobacillus iners	0.19796	0.0823039	0.175277	0.11759	HFD	0.00133434	0.00415128
Blautia producta	0.214377	0.0554055	0.270075	0.0504192	HFD	0.00114782	0.00401737
Lactobacillus agilis	1.62121	0.715855	2.10856	0.941351	HFD	0.00389789	0.00839546
Coprobacillus cateniformis	1.09877	0.0461284	0.785464	0.102184	HFD	1.41513e-08	9.90594e-08
Ruminococcus flavefaciens	1.89279	0.353753	0.942357	0.245868	HFD	6.60721e-11	9.25009e-10
Mucispirillum schaedleri	2.22833	0.116145	2.76492	0.308806	HFD	2.87229e-08	1.60848e-07
Blautia gnavus	3.334	0.369938	1.51779	0.397816	HFD	2.91495e-12	8.16185e-11
