# Supplementary material for: High-Fat Diet Alters the Intestinal Microbiota in Streptozotocin-Induced Type 2 Diabetic Mice
Source: Microorganisms. 2019 Jun 16;7(6):176. doi: 10.3390/microorganisms7060176 (PMC6617241; doi:10.3390/microorganisms7060176)
Supplement: Supplementary file 1 [file microorganisms-07-00176-s001.zip › supplementary/Table S8.xlsx]

## Sheet: Table S8
Table S8. PICRUSt predicted KEGG pathways that are significantly differed in relative abundance between Chow group and HFD group (FDR<0.05).
ID	HFD-Mean	HFD-Sd	Chow-Mean	Chow-Sd	enriched	p-value	q-value	KEGG pathway
p2	3.04788	0.198538	2.22077	0.341468	HFD	0	0	Environmental Information Processing; Membrane Transport; ABC transporters
p4	0.0013373	0.00116098	0.000569122	0.0003463	HFD	0.0008979	0.00131114	Human Diseases; Infectious Diseases; African trypanosomiasis
p7	0.232674	0.010413	0.219964	0.0214471	HFD	0.0156112	0.0213408	Unclassified; Metabolism; Amino acid metabolism
p12	0.011831	0.002507	0.00477916	0.0021009	HFD	0	0	Human Diseases; Infectious Diseases; Amoebiasis
p15	0.000517509	0.000602728	0.000260353	0.00028965	HFD	0.0005228	0.00078116	Cellular Processes; Cell Growth and Death; Apoptosis
p16	0.0194503	0.00194458	0.0141253	0.00411017	HFD	3.2e-06	5.44636e-06	Metabolism; Lipid Metabolism; Arachidonic acid metabolism
p19	0.00842123	0.00142485	0.00339959	0.00139083	HFD	0	0	Metabolism; Xenobiotics Biodegradation and Metabolism; Atrazine degradation
p20	0.499267	0.0853788	0.404259	0.143144	HFD	0.0380614	0.0491547	Cellular Processes; Cell Motility; Bacterial chemotaxis
p21	3.5357e-05	2.0185e-05	1.0136e-05	8.631e-06	HFD	8e-06	1.33507e-05	Human Diseases; Infectious Diseases; Bacterial invasion of epithelial cells
p24	0.116538	0.00599285	0.10694	0.00460015	HFD	4e-07	7.6148e-07	Environmental Information Processing; Signaling Molecules and Interaction; Bacterial toxins
p25	5.8609e-05	7.4415e-05	1.979e-06	4.845e-06	HFD	3e-07	5.7537e-07	Genetic Information Processing; Transcription; Basal transcription factors
p27	0.29565	0.0207859	0.20192	0.0321101	HFD	0	0	Metabolism; Xenobiotics Biodegradation and Metabolism; Benzoate degradation
p31	0.119653	0.00753125	0.0987982	0.0146608	HFD	0	0	Metabolism; Metabolism of Terpenoids and Polyketides; Biosynthesis of ansamycins
p34	0.100401	0.00375727	0.0788243	0.00622022	HFD	0	0	Metabolism; Lipid Metabolism; Biosynthesis of unsaturated fatty acids
p37	0.0953605	0.00814699	0.0804712	0.00783417	HFD	0	0	Metabolism; Xenobiotics Biodegradation and Metabolism; Bisphenol degradation
p39	0.783372	0.0417262	0.671854	0.0366795	HFD	0	0	Metabolism; Carbohydrate Metabolism; Butanoate metabolism
p41	0.352601	0.0122565	0.347182	0.00766341	HFD	0.0286603	0.0379675	Metabolism; Carbohydrate Metabolism; C5-Branched dibasic acid metabolism
p43	0.0269686	0.00395195	0.0103187	0.00342995	HFD	0	0	Metabolism; Xenobiotics Biodegradation and Metabolism; Caprolactam degradation
p45	0.211556	0.0177434	0.174974	0.0447749	HFD	0.0086125	0.0119001	Unclassified; Metabolism; Carbohydrate metabolism
p54	0.00113327	0.00114815	0.000523732	0.000343493	HFD	0.0359995	0.0474455	Human Diseases; Infectious Diseases; Chagas disease (American trypanosomiasis)
p56	0.194065	0.00942631	0.154092	0.0136885	HFD	0	0	Metabolism; Xenobiotics Biodegradation and Metabolism; Chloroalkane and chloroalkene degradation
p57	0.0106522	0.00197873	0.00662569	0.00199778	HFD	0	0	Metabolism; Xenobiotics Biodegradation and Metabolism; Chlorocyclohexane and chlorobenzene degradation
p63	0.913982	0.0266403	0.894281	0.0183117	HFD	0.0080382	0.0111666	Metabolism; Amino Acid Metabolism; Cysteine and methionine metabolism
p64	0.391213	0.0126668	0.339564	0.0204713	HFD	0	0	Cellular Processes; Cell Motility; Cytoskeleton proteins
p65	0.113679	0.00411861	0.103622	0.00303156	HFD	0	0	Metabolism; Metabolism of Other Amino Acids; D-Alanine metabolism
p66	0.00168939	0.00110848	0.000137293	0.000220693	HFD	0	0	Metabolism; Metabolism of Other Amino Acids; D-Arginine and D-ornithine metabolism
p71	0.0432442	0.00462934	0.0250516	0.00901677	HFD	0	0	Metabolism; Xenobiotics Biodegradation and Metabolism; Dioxin degradation
p74	0.0300696	0.0114757	0.0162312	0.00776048	HFD	1.4e-06	2.48138e-06	Unclassified; Cellular Processes and Signaling; Electron transfer carriers
p79	0.507294	0.0161603	0.453954	0.0171097	HFD	0	0	Metabolism; Lipid Metabolism; Fatty acid biosynthesis
p81	0.2599	0.0210436	0.209761	0.0135187	HFD	0	0	Metabolism; Lipid Metabolism; Fatty acid metabolism
p91	3.62928	0.035306	3.60282	0.032336	HFD	0.0270368	0.0360024	Unclassified; Poorly Characterized; General function prediction only
p92	0.0672881	0.00904816	0.0504869	0.00476801	HFD	0	0	Metabolism; Metabolism of Terpenoids and Polyketides; Geraniol degradation
p93	0.0469205	0.00393813	0.0254887	0.00850974	HFD	0	0	Unclassified; Cellular Processes and Signaling; Germination
p94	0.110931	0.00526335	0.103924	0.00377232	HFD	2.8e-05	4.41472e-05	Organismal Systems; Nervous System; Glutamatergic synapse
p97	0.380557	0.0249807	0.363757	0.0129822	HFD	0.0033472	0.00475265	Metabolism; Lipid Metabolism; Glycerolipid metabolism
p104	0.00124299	0.000811851	0.0007343	0.00048206	HFD	0.0146465	0.0201291	Metabolism; Glycan Biosynthesis and Metabolism; Glycosphingolipid biosynthesis - lacto and neolacto series
p106	0.550143	0.0150401	0.52248	0.00861673	HFD	0	0	Metabolism; Carbohydrate Metabolism; Glyoxylate and dicarboxylate metabolism
p113	0.0914752	0.00335769	0.0783184	0.0080678	HFD	0	0	Organismal Systems; Endocrine System; Insulin signaling pathway
p117	0.0732679	0.00660323	0.0673922	0.00369601	HFD	0.0020863	0.00299541	Metabolism; Lipid Metabolism; Linoleic acid metabolism
p119	0.114727	0.00491017	0.0966049	0.0124999	HFD	0	0	Unclassified; Metabolism; Lipid metabolism
p124	0.182214	0.0135856	0.14371	0.00970891	HFD	0	0	Metabolism; Amino Acid Metabolism; Lysine degradation
p130	0.0986121	0.00858601	0.0844473	0.00857757	HFD	1.6e-06	2.79728e-06	Unclassified; Metabolism; Metabolism of cofactors and vitamins
p133	0.00769534	0.00211804	0.00405007	0.00166712	HFD	1e-07	1.9323e-07	Organismal Systems; Digestive System; Mineral absorption
p137	0.155557	0.00634723	0.137646	0.0102414	HFD	0	0	Metabolism; Xenobiotics Biodegradation and Metabolism; Naphthalene degradation
p141	0.0941315	0.0158146	0.063141	0.0219073	HFD	1.8e-06	3.12568e-06	Metabolism; Xenobiotics Biodegradation and Metabolism; Nitrotoluene degradation
p142	0.0119586	0.00353692	0.00529974	0.00185773	HFD	0	0	Genetic Information Processing; Replication and Repair; Non-homologous end-joining
p145	0.0849678	0.0053284	0.0661045	0.00652081	HFD	0	0	Unclassified; Metabolism; Nucleotide metabolism
p148	1.09879	0.0679679	0.981524	0.0525307	HFD	1e-07	1.9323e-07	Unclassified; Cellular Processes and Signaling; Other ion-coupled transporters
p149	0.256151	0.00741869	0.214597	0.012163	HFD	0	0	Unclassified; Cellular Processes and Signaling; Other transporters
p150	0.903461	0.030632	0.79004	0.0430219	HFD	0	0	Unclassified; Metabolism; Others
p159	0.877541	0.0303405	0.808317	0.0509409	HFD	0	0	Metabolism; Carbohydrate Metabolism; Pentose phosphate pathway
p164	0.170585	0.00594032	0.163457	0.00389217	HFD	2.21e-05	3.57214e-05	Metabolism; Amino Acid Metabolism; Phenylalanine metabolism
p169	0.402851	0.082123	0.202378	0.07557	HFD	0	0	Environmental Information Processing; Membrane Transport; Phosphotransferase system (PTS)
p172	0.166288	0.0100801	0.154124	0.0171367	HFD	0.0200366	0.0271021	Organismal Systems; Environmental Adaptation; Plant-pathogen interaction
p176	0.866383	0.0705318	0.512763	0.0858739	HFD	0	0	Metabolism; Metabolism of Cofactors and Vitamins; Porphyrin and chlorophyll metabolism
p180	0.00729147	0.00199594	0.00346258	0.0017563	HFD	0	0	Human Diseases; Neurodegenerative Diseases; Prion diseases
p182	0.582586	0.0235091	0.50063	0.030815	HFD	0	0	Metabolism; Carbohydrate Metabolism; Propanoate metabolism
p188	0.259479	0.0150628	0.224533	0.0223751	HFD	1.2e-06	2.18723e-06	Metabolism; Enzyme Families; Protein kinases
p193	1.06703	0.0131977	1.04916	0.013487	HFD	0.0001992	0.000301144	Metabolism; Carbohydrate Metabolism; Pyruvate metabolism
p197	0.152902	0.00552518	0.13183	0.0082207	HFD	0	0	Genetic Information Processing; Translation; RNA transport
p198	0.00758291	0.00213491	0.0030885	0.000961231	HFD	0	0	Human Diseases; Cancers; Renal cell carcinoma
p200	0.819197	0.0285274	0.660866	0.0450954	HFD	0	0	Unclassified; Genetic Information Processing; Replication, recombination and repair proteins
p208	1.20607	0.0962026	1.10398	0.094373	HFD	0.0006875	0.00101545	Environmental Information Processing; Membrane Transport; Secretion system
p210	0.466316	0.0189675	0.387777	0.0344193	HFD	0	0	Unclassified; Cellular Processes and Signaling; Signal transduction mechanisms
p213	0.765632	0.0732914	0.357944	0.123858	HFD	0	0	Unclassified; Cellular Processes and Signaling; Sporulation
p214	0.00650732	0.00383847	0.00176472	0.00141307	HFD	0	0	Human Diseases; Infectious Diseases; Staphylococcus aureus infection
p217	0.00892724	0.00564036	0.00559332	0.00289414	HFD	0.0188403	0.0256188	Metabolism; Lipid Metabolism; Steroid hormone biosynthesis
p218	0.00180222	0.00113075	0.000359757	0.000210595	HFD	0	0	Metabolism; Biosynthesis of Other Secondary Metabolites; Stilbenoid, diarylheptanoid and gingerol biosynthesis
p220	0.0367917	0.00772149	0.0149717	0.00510517	HFD	0	0	Metabolism; Xenobiotics Biodegradation and Metabolism; Styrene degradation
p222	0.251317	0.0211808	0.189746	0.0233711	HFD	0	0	Genetic Information Processing; Folding, Sorting and Degradation; Sulfur relay system
p223	0.0669131	0.0102304	0.0283771	0.00942382	HFD	0	0	Metabolism; Lipid Metabolism; Synthesis and degradation of ketone bodies
p227	0.179368	0.0131961	0.134062	0.022969	HFD	0	0	Metabolism; Metabolism of Terpenoids and Polyketides; Tetracycline biosynthesis
p231	1.63648	0.0884142	1.12929	0.190788	HFD	0	0	Genetic Information Processing; Transcription; Transcription factors
p232	1.0974	0.0392562	0.988491	0.036609	HFD	0	0	Genetic Information Processing; Transcription; Transcription machinery
p236	6.04535	0.308534	4.73862	0.699891	HFD	0	0	Environmental Information Processing; Membrane Transport; Transporters
p240	1.43437	0.114215	1.21025	0.132502	HFD	6e-07	1.13382e-06	Environmental Information Processing; Signal Transduction; Two-component system
p245	0.0013341	0.000795425	0.00089474	0.00045756	HFD	0.0226247	0.0302841	Genetic Information Processing; Folding, Sorting and Degradation; Ubiquitin system
p247	0.295367	0.0227592	0.272498	0.0132258	HFD	1.73e-05	2.83191e-05	Metabolism; Amino Acid Metabolism; Valine, leucine and isoleucine degradation
p248	0.00169423	0.0019429	0.000322486	0.000391587	HFD	0.00018	0.000277006	Metabolism; Glycan Biosynthesis and Metabolism; Various types of N-glycan biosynthesis
p249	0.00361434	0.00118701	0.00142332	0.000494925	HFD	0	0	Organismal Systems; Excretory System; Vasopressin-regulated water reabsorption
p250	0.0789531	0.0110299	0.0674472	0.00436826	HFD	2.8e-06	4.79733e-06	Human Diseases; Infectious Diseases; Vibrio cholerae pathogenic cycle
p253	0.0352172	0.00362107	0.0171638	0.00564876	HFD	0	0	Metabolism; Xenobiotics Biodegradation and Metabolism; Xylene degradation
p255	0.012752	0.00270796	0.00429702	0.00180162	HFD	0	0	Metabolism; Lipid Metabolism; alpha-Linolenic acid metabolism
p3	0.0499071	0.00725852	0.0763844	0.0118171	Chow	0	0	Organismal Systems; Endocrine System; Adipocytokine signaling pathway
p5	1.08486	0.032493	1.19759	0.0457729	Chow	0	0	Metabolism; Amino Acid Metabolism; Alanine, aspartate and glutamate metabolism
p8	1.453	0.0358195	1.55517	0.0659533	Chow	1e-07	1.9323e-07	Metabolism; Amino Acid Metabolism; Amino acid related enzymes
p9	1.41701	0.0451789	1.48159	0.0392547	Chow	2.49e-05	3.99956e-05	Metabolism; Carbohydrate Metabolism; Amino sugar and nucleotide sugar metabolism
p13	0.0160754	0.00344671	0.0298829	0.00742513	Chow	0	0	Human Diseases; Neurodegenerative Diseases; Amyotrophic lateral sclerosis (ALS)
p14	0.0386959	0.00207826	0.0433936	0.00348858	Chow	1.4e-06	2.48138e-06	Organismal Systems; Immune System; Antigen processing and presentation
p17	1.2079	0.0275102	1.26764	0.037148	Chow	1e-07	1.9323e-07	Metabolism; Amino Acid Metabolism; Arginine and proline metabolism
p23	0.578741	0.0142685	0.604235	0.0285412	Chow	0.0022611	0.00322835	Environmental Information Processing; Membrane Transport; Bacterial secretion system
p26	0.42349	0.0133723	0.444849	0.010866	Chow	7e-07	1.31314e-06	Genetic Information Processing; Replication and Repair; Base excision repair
p35	0.0553162	0.00522291	0.0834426	0.00921854	Chow	0	0	Metabolism; Metabolism of Terpenoids and Polyketides; Biosynthesis of vancomycin group antibiotics
p36	0.147975	0.00963579	0.203649	0.0244377	Chow	0	0	Metabolism; Metabolism of Cofactors and Vitamins; Biotin metabolism
p40	0.0655953	0.00483153	0.0889845	0.00724913	Chow	0	0	Metabolism; Biosynthesis of Other Secondary Metabolites; Butirosin and neomycin biosynthesis
p46	0.625985	0.0161946	0.671713	0.013434	Chow	0	0	Metabolism; Energy Metabolism; Carbon fixation in photosynthetic organisms
p47	1.16397	0.0481824	1.24383	0.0561805	Chow	7.2e-06	1.20941e-05	Metabolism; Energy Metabolism; Carbon fixation pathways in prokaryotes
p50	0.534586	0.00966595	0.562252	0.0199244	Chow	0	0	Cellular Processes; Cell Growth and Death; Cell cycle - Caulobacter
p51	0.0774508	0.00682714	0.115943	0.0147077	Chow	0	0	Unclassified; Cellular Processes and Signaling; Cell division
p52	0.17212	0.00898106	0.195745	0.0118796	Chow	0	0	Unclassified; Cellular Processes and Signaling; Cell motility and secretion
p53	0.0353516	0.00915537	0.0621035	0.0165894	Chow	0	0	Environmental Information Processing; Signaling Molecules and Interaction; Cellular antigens
p55	0.968591	0.0312965	1.12749	0.0691471	Chow	0	0	Genetic Information Processing; Folding, Sorting and Degradation; Chaperones and folding catalysts
p60	0.636399	0.0371622	0.786395	0.0805979	Chow	0	0	Metabolism; Carbohydrate Metabolism; Citrate cycle (TCA cycle)
p62	0.290667	0.0181623	0.335709	0.01899	Chow	0	0	Metabolism; Metabolism of Other Amino Acids; Cyanoamino acid metabolism
p67	0.159279	0.00701304	0.176957	0.0134428	Chow	9e-07	1.67609e-06	Metabolism; Metabolism of Other Amino Acids; D-Glutamine and D-glutamate metabolism
p68	2.90577	0.0387593	3.02801	0.0626745	Chow	0	0	Genetic Information Processing; Replication and Repair; DNA repair and recombination proteins
p69	0.761061	0.0113958	0.810907	0.0190945	Chow	0	0	Genetic Information Processing; Replication and Repair; DNA replication
p70	1.34992	0.026166	1.42945	0.048418	Chow	0	0	Genetic Information Processing; Replication and Repair; DNA replication proteins
p73	0.324172	0.0129623	0.361497	0.0119553	Chow	0	0	Metabolism; Xenobiotics Biodegradation and Metabolism; Drug metabolism - other enzymes
p75	1.00788	0.0306021	1.09482	0.0753487	Chow	1.96e-05	3.1881e-05	Unclassified; Metabolism; Energy metabolism
p76	0.088093	0.00382454	0.09294	0.00505167	Chow	0.000752	0.00110437	Human Diseases; Infectious Diseases; Epithelial cell signaling in Helicobacter pylori infection
p83	0.00104276	0.000910479	0.00134253	0.000635664	Chow	0.0226247	0.0302841	Metabolism; Biosynthesis of Other Secondary Metabolites; Flavone and flavonol biosynthesis
p85	0.00170408	0.000955605	0.00244691	0.00137966	Chow	0.0380614	0.0491547	Metabolism; Xenobiotics Biodegradation and Metabolism; Fluorobenzoate degradation
p86	0.341539	0.0251551	0.453486	0.0629968	Chow	0	0	Metabolism; Metabolism of Cofactors and Vitamins; Folate biosynthesis
p89	0	0	0.000138775	0.000200628	Chow	0	0	Environmental Information Processing; Signaling Molecules and Interaction; G protein-coupled receptors
p90	0.737502	0.0553575	0.832794	0.0426119	Chow	1e-07	1.9323e-07	Metabolism; Carbohydrate Metabolism; Galactose metabolism
p95	0.167837	0.00877512	0.181204	0.00667022	Chow	1e-06	1.83571e-06	Metabolism; Metabolism of Other Amino Acids; Glutathione metabolism
p96	0.0233702	0.00421707	0.0367148	0.00651257	Chow	0	0	Unclassified; Metabolism; Glycan biosynthesis and metabolism
p99	0.789562	0.0324904	0.909229	0.0465217	Chow	0	0	Metabolism; Amino Acid Metabolism; Glycine, serine and threonine metabolism
p101	0.0709295	0.0253912	0.17296	0.0511094	Chow	0	0	Metabolism; Glycan Biosynthesis and Metabolism; Glycosaminoglycan degradation
p102	0.0531712	0.0193722	0.139765	0.0421633	Chow	0	0	Metabolism; Glycan Biosynthesis and Metabolism; Glycosphingolipid biosynthesis - ganglio series
p103	0.114201	0.0245642	0.22393	0.049045	Chow	0	0	Metabolism; Glycan Biosynthesis and Metabolism; Glycosphingolipid biosynthesis - globo series
p105	0.301075	0.0084593	0.328923	0.0125372	Chow	0	0	Metabolism; Glycan Biosynthesis and Metabolism; Glycosyltransferases
p107	0.687236	0.0240492	0.741983	0.0290064	Chow	0	0	Metabolism; Amino Acid Metabolism; Histidine metabolism
p108	1.00775	0.0144869	1.09045	0.0310762	Chow	0	0	Genetic Information Processing; Replication and Repair; Homologous recombination
p109	0.0382267	0.00491087	0.0549135	0.00619614	Chow	0	0	Human Diseases; Neurodegenerative Diseases; Huntington's disease
p111	0.146989	0.00931646	0.173679	0.0214679	Chow	1.6e-06	2.79728e-06	Unclassified; Cellular Processes and Signaling; Inorganic ion transport and metabolism
p112	0.0830024	0.0056312	0.104566	0.00951185	Chow	0	0	Metabolism; Carbohydrate Metabolism; Inositol phosphate metabolism
p115	0.0453848	0.00473893	0.0519813	0.00381885	Chow	8.2e-06	1.35961e-05	Metabolism; Biosynthesis of Other Secondary Metabolites; Isoquinoline alkaloid biosynthesis
p118	0.564478	0.016648	0.579386	0.0151765	Chow	0.0065114	0.00909473	Metabolism; Lipid Metabolism; Lipid biosynthesis proteins
p120	0.0467664	0.0095007	0.0773504	0.0138281	Chow	0	0	Metabolism; Metabolism of Cofactors and Vitamins; Lipoic acid metabolism
p121	0.171184	0.032395	0.356471	0.0835638	Chow	0	0	Metabolism; Glycan Biosynthesis and Metabolism; Lipopolysaccharide biosynthesis
p122	0.291903	0.0345614	0.491754	0.0764005	Chow	0	0	Metabolism; Glycan Biosynthesis and Metabolism; Lipopolysaccharide biosynthesis proteins
p125	0.103362	0.0329496	0.239566	0.0643178	Chow	0	0	Cellular Processes; Transport and Catabolism; Lysosome
p126	0.0463433	0.00550752	0.069401	0.011946	Chow	0	0	Environmental Information Processing; Signal Transduction; MAPK signaling pathway - yeast
p129	0.426971	0.0480609	0.688851	0.117181	Chow	0	0	Unclassified; Cellular Processes and Signaling; Membrane and intracellular structural molecules
p132	1.38974	0.0341277	1.42157	0.0256563	Chow	0.0013809	0.00200504	Metabolism; Energy Metabolism; Methane metabolism
p134	0.928298	0.011502	0.941753	0.00989776	Chow	0.0001992	0.000301144	Genetic Information Processing; Replication and Repair; Mismatch repair
p135	0.0323317	0.00395243	0.0500966	0.00482296	Chow	0	0	Metabolism; Glycan Biosynthesis and Metabolism; N-Glycan biosynthesis
p136	0.0387363	0.00208319	0.0439588	0.00363294	Chow	1e-07	1.9323e-07	Organismal Systems; Immune System; NOD-like receptor signaling pathway
p139	0.414638	0.0135045	0.479327	0.025987	Chow	0	0	Metabolism; Metabolism of Cofactors and Vitamins; Nicotinate and nicotinamide metabolism
p143	0.132742	0.0048505	0.147048	0.00688161	Chow	0	0	Metabolism; Biosynthesis of Other Secondary Metabolites; Novobiocin biosynthesis
p144	0.421198	0.00989598	0.443504	0.00528754	Chow	0	0	Genetic Information Processing; Replication and Repair; Nucleotide excision repair
p146	0.651305	0.0224177	0.739387	0.0468561	Chow	0	0	Metabolism; Metabolism of Cofactors and Vitamins; One carbon pool by folate
p147	0.271161	0.0597544	0.496406	0.106516	Chow	0	0	Metabolism; Glycan Biosynthesis and Metabolism; Other glycan degradation
p151	1.32187	0.0267782	1.46918	0.109654	Chow	0	0	Metabolism; Energy Metabolism; Oxidative phosphorylation
p152	0.0856422	0.00476013	0.096277	0.006162	Chow	1e-07	1.9323e-07	Organismal Systems; Endocrine System; PPAR signaling pathway
p154	0.640841	0.0164142	0.695232	0.025064	Chow	0	0	Metabolism; Metabolism of Cofactors and Vitamins; Pantothenate and CoA biosynthesis
p157	0.0108176	0.00418585	0.0294446	0.00846034	Chow	0	0	Metabolism; Biosynthesis of Other Secondary Metabolites; Penicillin and cephalosporin biosynthesis
p160	1.90586	0.0530347	1.9992	0.0565273	Chow	1e-06	1.83571e-06	Metabolism; Enzyme Families; Peptidases
p162	0.165863	0.0139104	0.239122	0.0296318	Chow	0	0	Cellular Processes; Transport and Catabolism; Peroxisome
p163	0.0138228	0.00434264	0.0304078	0.00868513	Chow	0	0	Human Diseases; Infectious Diseases; Pertussis
p165	0.871695	0.0152246	0.950416	0.0295934	Chow	0	0	Metabolism; Amino Acid Metabolism; Phenylalanine, tyrosine and tryptophan biosynthesis
p166	0.172085	0.013059	0.199596	0.0128599	Chow	0	0	Metabolism; Biosynthesis of Other Secondary Metabolites; Phenylpropanoid biosynthesis
p167	0.0866081	0.00482576	0.0923176	0.0086372	Chow	0.0380614	0.0491547	Environmental Information Processing; Signal Transduction; Phosphatidylinositol signaling system
p168	0.0355178	0.0048126	0.0442048	0.00381428	Chow	1e-07	1.9323e-07	Metabolism; Metabolism of Other Amino Acids; Phosphonate and phosphinate metabolism
p170	0.430077	0.0112133	0.471701	0.0130848	Chow	0	0	Metabolism; Energy Metabolism; Photosynthesis
p171	0.433664	0.0112579	0.475245	0.0136144	Chow	0	0	Metabolism; Energy Metabolism; Photosynthesis proteins
p173	0.106465	0.00445486	0.111949	0.0048272	Chow	0.0002432	0.000365511	Metabolism; Xenobiotics Biodegradation and Metabolism; Polycyclic aromatic hydrocarbon degradation
p174	0.187109	0.0150402	0.265798	0.0236471	Chow	0	0	Metabolism; Metabolism of Terpenoids and Polyketides; Polyketide sugar unit biosynthesis
p175	0.257626	0.0369496	0.389929	0.063166	Chow	0	0	Unclassified; Cellular Processes and Signaling; Pores ion channels
p177	0.31344	0.0149241	0.365809	0.028715	Chow	0	0	Metabolism; Metabolism of Terpenoids and Polyketides; Prenyltransferases
p178	0.0254705	0.00415267	0.0339295	0.00757339	Chow	0.0001072	0.000166972	Metabolism; Lipid Metabolism; Primary bile acid biosynthesis
p179	0.0436501	0.00438359	0.0525792	0.00262818	Chow	0	0	Human Diseases; Immune System Diseases; Primary immunodeficiency
p181	0.0386959	0.00207826	0.0433936	0.00348858	Chow	1.4e-06	2.48138e-06	Organismal Systems; Endocrine System; Progesterone-mediated oocyte maturation
p183	0.0399585	0.00240606	0.0441673	0.00364084	Chow	2.8e-05	4.41472e-05	Human Diseases; Cancers; Prostate cancer
p184	0.0386972	0.00207875	0.0434041	0.00348935	Chow	1.4e-06	2.48138e-06	Genetic Information Processing; Folding, Sorting and Degradation; Proteasome
p185	0.0137926	0.00608059	0.0313435	0.00916251	Chow	0	0	Organismal Systems; Digestive System; Protein digestion and absorption
p186	0.623559	0.0129501	0.6902	0.0322148	Chow	0	0	Genetic Information Processing; Folding, Sorting and Degradation; Protein export
p187	0.663349	0.0266719	0.719439	0.0397471	Chow	3.7e-06	6.25592e-06	Unclassified; Genetic Information Processing; Protein folding and associated processing
p189	0.0696604	0.00569248	0.0804659	0.00955492	Chow	2.8e-05	4.41472e-05	Genetic Information Processing; Folding, Sorting and Degradation; Protein processing in endoplasmic reticulum
p190	0.0268945	0.00502288	0.0333503	0.00644073	Chow	0.0006875	0.00101545	Organismal Systems; Excretory System; Proximal tubule bicarbonate reclamation
p191	2.21007	0.0338689	2.32223	0.0625949	Chow	0	0	Metabolism; Nucleotide Metabolism; Purine metabolism
p192	1.91048	0.0429067	2.08928	0.0787999	Chow	0	0	Metabolism; Nucleotide Metabolism; Pyrimidine metabolism
p195	0.469064	0.014526	0.519382	0.0362131	Chow	1e-07	1.9323e-07	Genetic Information Processing; Folding, Sorting and Degradation; RNA degradation
p201	0.179238	0.0134729	0.193168	0.0138949	Chow	0.0017725	0.00255917	Unclassified; Genetic Information Processing; Restriction enzyme
p203	0.190806	0.0129031	0.22876	0.0247227	Chow	1e-07	1.9323e-07	Metabolism; Metabolism of Cofactors and Vitamins; Riboflavin metabolism
p204	2.45393	0.0620959	2.71564	0.142174	Chow	0	0	Genetic Information Processing; Translation; Ribosome
p205	1.38794	0.0259832	1.47146	0.050287	Chow	0	0	Genetic Information Processing; Translation; Ribosome Biogenesis
p206	0.046826	0.00108863	0.0510474	0.00261344	Chow	0	0	Genetic Information Processing; Translation; Ribosome biogenesis in eukaryotes
p207	0.021849	0.00445356	0.0325	0.00787383	Chow	2.4e-06	4.1396e-06	Metabolism; Lipid Metabolism; Secondary bile acid biosynthesis
p212	0.210798	0.0353652	0.300036	0.0483167	Chow	0	0	Metabolism; Lipid Metabolism; Sphingolipid metabolism
p215	0.949213	0.0454927	1.02196	0.0571906	Chow	0.0001072	0.000166972	Metabolism; Carbohydrate Metabolism; Starch and sucrose metabolism
p219	0.28896	0.0208239	0.4016	0.0334262	Chow	0	0	Metabolism; Biosynthesis of Other Secondary Metabolites; Streptomycin biosynthesis
p225	0.109705	0.00619115	0.127439	0.0143115	Chow	9.3e-06	1.53212e-05	Metabolism; Metabolism of Other Amino Acids; Taurine and hypotaurine metabolism
p228	0.481155	0.011452	0.513449	0.0191162	Chow	0	0	Metabolism; Metabolism of Cofactors and Vitamins; Thiamine metabolism
p229	0.103676	0.00844849	0.125073	0.0142306	Chow	0	0	Metabolism; Xenobiotics Biodegradation and Metabolism; Toluene degradation
p234	0.563489	0.0145073	0.628605	0.0366664	Chow	0	0	Genetic Information Processing; Translation; Translation factors
p235	0.947589	0.0130128	0.965023	0.0158806	Chow	0.0001992	0.000301144	Unclassified; Genetic Information Processing; Translation proteins
p238	0.170185	0.0117116	0.182789	0.0144949	Chow	0.0052456	0.00740725	Metabolism; Amino Acid Metabolism; Tryptophan metabolism
p241	0.0538445	0.00379917	0.0748442	0.0101667	Chow	0	0	Human Diseases; Metabolic Diseases; Type I diabetes mellitus
p242	0.0469488	0.0019513	0.0495619	0.00352356	Chow	0.005641	0.00792206	Human Diseases; Metabolic Diseases; Type II diabetes mellitus
p244	0.147258	0.0211974	0.239034	0.0512953	Chow	0	0	Metabolism; Metabolism of Cofactors and Vitamins; Ubiquinone and other terpenoid-quinone biosynthesis
p246	0.754014	0.0184277	0.792713	0.0174326	Chow	0	0	Metabolism; Amino Acid Metabolism; Valine, leucine and isoleucine biosynthesis
p252	0.177272	0.0105602	0.213861	0.021153	Chow	0	0	Metabolism; Metabolism of Cofactors and Vitamins; Vitamin B6 metabolism
p254	0.0484986	0.0021871	0.0516884	0.0026294	Chow	0.0001191	0.00018439	Metabolism; Metabolism of Terpenoids and Polyketides; Zeatin biosynthesis
p256	0.207295	0.00902895	0.252102	0.0256071	Chow	0	0	Metabolism; Metabolism of Other Amino Acids; beta-Alanine metabolism
p257	0.0154543	0.00424062	0.0317626	0.00833437	Chow	0	0	Metabolism; Biosynthesis of Other Secondary Metabolites; beta-Lactam resistance
p258	0.00158162	0.000882029	0.0022353	0.00128369	Chow	0.0380614	0.0491547	Genetic Information Processing; Translation; mRNA surveillance pathway
