# Supplementary material for: High-Fat Diet Alters the Intestinal Microbiota in Streptozotocin-Induced Type 2 Diabetic Mice
Source: Microorganisms. 2019 Jun 16;7(6):176. doi: 10.3390/microorganisms7060176 (PMC6617241; doi:10.3390/microorganisms7060176)
Supplement: Supplementary file 1 [file microorganisms-07-00176-s001.zip › supplementary/Table S9.xlsx]

## Sheet: Table S9
Table S9. The significantly different distributed KEGG modules between Chow group and HFD group (Zscore<-1.96, enriched in Chow group; Zscore>1.96, enriched in HFD group).
	Zscore	enriched
Ribosome, bacteria	-8.88149	Chow
Ribosome, archaea	-6.87829	Chow
Aminoacyl-tRNA biosynthesis, eukaryotes	-5.40371	Chow
Tryptophan biosynthesis, chorismate => tryptophan	-3.9693	Chow
Aminoacyl-tRNA biosynthesis, prokaryotes	-3.93842	Chow
Lipopolysaccharide biosynthesis, KDO2-lipid A	-3.93711	Chow
ATP synthase	-3.5736	Chow
F-type ATPase, bacteria	-3.5736	Chow
Pantothenate biosynthesis, valine/L-aspartate => pantothenate	-2.98996	Chow
Inosine monophosphate biosynthesis, PRPP + glutamine => IMP	-2.93871	Chow
Uridine monophosphate biosynthesis, glutamine (+ PRPP) => UMP	-2.77657	Chow
CMP-KDO biosynthesis	-2.76772	Chow
Tetrahydrofolate biosynthesis, GTP => THF	-2.75248	Chow
2-oxoglutarate:ferredoxin oxidoreductase	-2.31738	Chow
Pyridoxal biosynthesis, erythrose-4P => pyridoxal-5P	-2.29743	Chow
Sec (secretion) system	-2.21362	Chow
GABA biosynthesis, eukaryotes, putrescine => GABA	-2.2097	Chow
Proline biosynthesis, glutamate => proline	-2.19944	Chow
Lipoprotein-releasing system	-2.12826	Chow
DNA polymerase III complex, bacteria	-2.09184	Chow
PTS system, lactose-specific II component	2.01828	HFD
Spermidine/putrescine transport system	2.03357	HFD
3-Hydroxypropionate bicycle	2.07559	HFD
PTS system, beta-glucosides-specific II component	2.08993	HFD
Lipooligosaccharide transport system	2.14411	HFD
Malonate semialdehyde pathway, propanoyl-CoA => Acetyl-CoA	2.186	HFD
sn-Glycerol 3-phosphate transport system	2.23235	HFD
Nitrogen fixation, N2 => ammonia	2.25143	HFD
Methyl-galactoside transport system	2.26366	HFD
beta-Oxidation	2.28612	HFD
Sodium transport system	2.33481	HFD
Iron/zinc/copper transport system	2.35036	HFD
Ketone body biosynthesis	2.4549	HFD
Ribose transport system	2.50141	HFD
Osmoprotectant transport system	2.51633	HFD
Iron complex transport system	2.53599	HFD
D-Methionine transport system	2.55723	HFD
PTS system, cellobiose-specific II component	2.56155	HFD
C5 isoprenoid biosynthesis, mevalonate pathway	2.56515	HFD
Putative tungstate transport system	2.59052	HFD
Glycine betaine/proline transport system	2.63943	HFD
Sulfonate/nitrate/taurine transport system	2.68244	HFD
Polar amino acid transport system	2.71781	HFD
PTS system, mannose-specific II component	2.72203	HFD
Putative ABC transport system	2.74927	HFD
Cobalt transport system	2.86807	HFD
Putative spermidine/putrescine transport system	2.99561	HFD
Branched-chain amino acid transport system	3.06961	HFD
PTS system, N-acetylgalactosamine-specific II component	3.23072	HFD
Peptides/nickel transport system	3.29825	HFD
Hydroxypropionate-hydroxybutylate cycle	3.34735	HFD
Cobalamin biosynthesis, cobinamide => cobalamin	4.04787	HFD
